# Supplementary material for: Oncogenic PIK3CA mutations shape an immunoregulatory microenvironment in mosaic overgrowth disorders
Source: PNAS Nexus. 2026 May 13;5(6):pgag163. doi: 10.1093/pnasnexus/pgag163 (PMC13222027; doi:10.1093/pnasnexus/pgag163)
Supplement: pgag163_Supplementary_Data [file pgag163_supplementary_data.zip]

Archive with 3 entries (3 files):
- PNASNEXUS-PNASNEXUS-2025-01923-TR-s01.pdf
- PNASNEXUS-PNASNEXUS-2025-01923-TR-s02.pdf
- PNASNEXUS-PNASNEXUS-2025-01923-TR-s03.pdf
